# Supplementary material for: Induction and transport of Wnt 5a during macrophage-induced malignant invasion is mediated by two types of extracellular vesicles
Source: Oncotarget. 2013 Oct 21;4(11):2057–66. doi: 10.18632/oncotarget.1336 (PMC3875769; doi:10.18632/oncotarget.1336)
Supplement: Supplementary file 1 [file oncotarget-04-2057-s001.xlsx]

## Sheet: Tabelle1
primer	sequence
WLS/EVI (hs) forward	5'-ACTACAGACATTGGAACAGAG-3'
WLS/EVI (hs) reverse	5'-AGCATAGAAACAGGAAGTAGAG-3'
Wls/Evi (mm) forward	5'-GGAGATAAAGGACATTCGGT-3'
Wls/Evi (mm) reverse	5'-CATAGCAAACCATACCTTAGTG-3'
Wnt5a (mm) forward	5'-TTACACAACAATGAAGCAGG-3'
Wnt5a (mm) reverse	5'-ACACTCCATGACACTTACAG-3'
Gapdh (mm) forward	5'-CATCTTGGGCTACACTGAG-3'
Gapdh (mm) reverse	5'-CTGTAGCCGTATTCATTGTC-3'
GNB2L1 (hs) forward	5’-AACCCTATCATCGTCTCCT-3’
GNB2L1 (hs) reverse	5’-CAATGTGGTTGGTCTTCAG-3’
HPRT1 (hs) forward	5’-TATGCTGAGGATTTGGAAAGG-3’
HPRT1 (hs) reverse	5’-CATCTCCTTCATCACATCTCG-3’
IL1B (hs) forward	5’-TACGATCACTGAACTGCAC-3’
IL1B (hs) reverse	5’-CAAAGGACATGGAGAACAC-3’
IL10 (hs) forward	5’-CTTGCTGGAGGACTTTAAGG-3’
IL10 (hs) reverse	5’-CTGGATCATCTCAGACAAGG-3’
MMP2 (hs) forward	5’-ACCTACACCAAGAACTTCC-3’
MMP2 (hs) reverse	5’-CAGATCTCAGGAGTGACAG-3’
MMP7 (hs) forward	5’-CAGATGTTGCAGAATACTCAC-3’
MMP7 (hs) reverse	5’-CACTGTAATATGCGGTAAGTC-3’
MMP9 (hs) forward	5’-ACCTGAGAACCAATCTCAC-3’
MMP9 (hs) reverse	5’-GTAACCATAGCGGTACAGG-3’
MMP14 (hs) forward	5’-GAAGGATGGCAAATTCGTC-3’
MMP14 (hs) reverse	5’-GAGCAGCATCAATCTTGTC-3’
MMP15 (hs) forward	5’-GAGATGTTCGTGTTCAAGG-3’
MMP15 (hs) reverse	5’-CATGGGATAGTTGTCCAGG-3’
Tbp (mm) forward	5'-TTCCCAGCTAAGTTCTTAGAC-3'
Tbp (mm) reverse	5'-CCAGGAAATAATTCTGGCTC-3'
TNF (hs) forward	5’-TCTCTAATCAGCCCTCTGG-3’
TNF (hs) reverse	5’-CTACAACATGGGCTACAGG-3’
VEGFA (hs) forward	5’-CTGAGGAGTCCAACATCAC-3’
VEGFA (hs) reverse	5’-GTCTTGCTCTATCTTTCTTTGG-3’
